# Supplementary material for: Obstructive Sleep Apnea and Female Reproductive Endocrine Diseases: A Mendelian Randomization and Mediation Analysis
Source: Int J Endocrinol. 2026 Apr 16;2026:3604933. doi: 10.1155/ije/3604933 (PMC13087510; doi:10.1155/ije/3604933)
Supplement: Supplementary file 1 — Supporting Information Additional supporting information can be found online in the Supporting Information section. [file IJE-2026-3604933-s001.zip]

Archive with 2 entries (2 files):
- STROBE-MR checklist.docx
- Supplementary Material.xlsx
