# Supplementary material for: Obstructive Sleep Apnea and Female Reproductive Endocrine Diseases: A Mendelian Randomization and Mediation Analysis
Source: Int J Endocrinol. 2026 Apr 16;2026:3604933. doi: 10.1155/ije/3604933 (PMC13087510; doi:10.1155/ije/3604933)
Supplement: Supplementary file 1 — Supporting Information Additional supporting information can be found online in the Supporting Information section. [file IJE-2026-3604933-s001.zip › Supplementary Material.xlsx]

## Sheet: Sheet1
List of Supplemental Materials
Table S1: Characteristics of significant SNPs with genome-wide associations (P<5×10-8) for OSA on REDs
Table S2: Characteristics of significant SNPs with genome-wide associations (P＜5×10-6) for PCOS on OSA
Table S3: Characteristics of significant SNPs with genome-wide associations (P<5×10-8) for OSA on BMI
Table S4: Characteristics of significant SNPs with genome-wide associations (P<5×10-8) for BMI on PCOS
Table S5: Heterogeneity and pleiotropy in MR analyses

## Sheet: Table S1
Table S1: Characteristics of significant SNPs with genome-wide associations (P<5×10-8) for OSA on REDs
Exposure	Outcome	SNPs	effect_allele	other_allele	Exposure				Outcome				N	R2	F-statistics
					Beta	EAF	SE	Pval	Beta	EAF	SE	Pval
OSA	PCOS	rs10402822	C	A	-0.068516	0.0841301	0.0119686	1.03643e-08	-0.0287	NA	0.0456	0.5291	453733	7.22213e-05	32.7714
		rs10423928&	A	T	-0.0435255	0.258451	0.00753189	7.52246e-09	-0.0838	NA	0.0288	0.003678	453733	7.35948e-05	33.3947
		rs11075985	A	C	0.0832075	0.428576	0.00659989	1.92176e-36	0.0451	NA	0.0248	0.06843	453733	0.000350186	158.946
		rs113955098	A	G	-0.080055	0.0678514	0.0134036	2.33448e-09	-0.0126	NA	0.0648	0.8463	453733	7.86139e-05	35.6724
		rs11981973	G	A	0.0507888	0.181443	0.00843036	1.69625e-09	-0.0111	NA	0.0321	0.7288	453733	7.9985e-05	36.2946
		rs1275922	G	A	-0.0417177	0.639328	0.00687603	1.30221e-09	0.0034	NA	0.0261	0.8975	453733	8.11203e-05	36.8098
		rs13428687	C	T	-0.0388081	0.425742	0.00666365	5.75082e-09	0.0092	NA	0.0255	0.7173	453733	7.47459e-05	33.9171
		rs143490656	C	A	-0.100471	0.0463386	0.0160294	3.65856e-10	-0.0231	NA	0.0895	0.7965	453733	8.65783e-05	39.2867
		rs16839221	C	T	-0.0836244	0.0646407	0.0136256	8.39402e-10	-0.0434	NA	0.0506	0.3913	453733	8.30077e-05	37.6663
		rs28815269	A	G	0.0398097	0.616291	0.0067855	4.44058e-09	0.0478	NA	0.0253	0.05891	453733	7.58544e-05	34.4201
		rs2893158	C	T	0.0443672	0.218936	0.00790118	1.96264e-08	0.0211	NA	0.0304	0.4873	453733	6.9488e-05	31.531
		rs4837016	A	G	-0.0411299	0.466269	0.00657587	3.98336e-10	0.0035	NA	0.0251	0.8903	453733	8.62127e-05	39.1207
		rs597816	C	T	-0.0388477	0.426696	0.00664494	5.0291e-09	-0.0249	NA	0.025	0.3184	453733	7.53209e-05	34.178
		rs6068140	C	T	-0.0506552	0.226374	0.00789505	1.39833e-10	-0.0297	NA	0.0288	0.3021	453733	9.07191e-05	41.1658
		rs60700772	C	T	0.0456101	0.220942	0.00790127	7.81016e-09	0.0246	NA	0.0294	0.4017	453733	7.34338e-05	33.3216
		rs6955671	T	C	-0.0488319	0.628363	0.00677844	5.84655e-13	0.0456	NA	0.0269	0.08999	453733	0.000114366	51.8974
		rs7750662	A	G	-0.0522821	0.840139	0.00894162	5.00357e-09	0.0164	NA	0.0368	0.6561	453733	7.53426e-05	34.1878
		rs809034	C	T	0.0379761	0.600361	0.00671985	1.59214e-08	0.0354	NA	0.0258	0.1687	453733	7.03835e-05	31.9374
	EMs	rs10402822	C	A	-0.068516	0.0841301	0.0119686	1.03643e-08	0.0207	0.1021	0.0193	0.2835	453733	7.22213e-05	32.7714
		rs10423928	A	T	-0.0435255	0.258451	0.00753189	7.52246e-09	0.0107	0.2074	0.0139	0.4414	453733	7.35948e-05	33.3947
		rs10507084	T	C	0.0535595	0.180116	0.00851452	3.16701e-10	0.0377	0.0679	0.0235	0.1087	453733	8.71996e-05	39.5686
		rs11075985	A	C	0.0832075	0.428576	0.00659989	1.92176e-36	-0.0097	0.4303	0.0114	0.3948	453733	0.000350186	158.946
		rs113955098	A	G	-0.080055	0.0678514	0.0134036	2.33448e-09	-0.0253	0.0259	0.0396	0.5229	453733	7.86139e-05	35.6724
		rs11981973	G	A	0.0507888	0.181443	0.00843036	1.69625e-09	0.0154	0.1727	0.0145	0.2882	453733	7.9985e-05	36.2946
		rs12576197	T	C	0.0373629	0.418791	0.00667649	2.19109e-08	1e-04	0.2175	0.0139	0.9943	453733	6.90167e-05	31.3172
		rs1275922	G	A	-0.0417177	0.639328	0.00687603	1.30221e-09	0.0013	0.7309	0.0129	0.9197	453733	8.11203e-05	36.8098
		rs1322954	C	G	-0.0409049	0.596352	0.00666817	8.55047e-10	-0.0005	0.6124	0.0116	0.9656	453733	8.2928e-05	37.6301
		rs13428687	C	T	-0.0388081	0.425742	0.00666365	5.75082e-09	-0.0213	0.3621	0.0119	0.07347	453733	7.47459e-05	33.9171
		rs139475	T	C	-0.0426893	0.388537	0.00675885	2.68306e-10	-0.0119	0.3753	0.0117	0.3091	453733	8.79132e-05	39.8924
		rs143490656	C	A	-0.100471	0.0463386	0.0160294	3.65856e-10	-0.142	0.0142	0.0606	0.01912	453733	8.65783e-05	39.2867
		rs16839221	C	T	-0.0836244	0.0646407	0.0136256	8.39402e-10	0.0027	0.0623	0.0241	0.9108	453733	8.30077e-05	37.6663
		rs28815269	A	G	0.0398097	0.616291	0.0067855	4.44058e-09	0.0088	0.6185	0.012	0.4634	453733	7.58544e-05	34.4201
		rs2893158	C	T	0.0443672	0.218936	0.00790118	1.96264e-08	8e-04	0.216	0.0137	0.9534	453733	6.9488e-05	31.531
		rs4264433&	T	A	0.0419678	0.533542	0.00657439	1.73045e-10	0.0063	0.5103	0.0119	0.5965	453733	8.98012e-05	40.7492
		rs45551238	T	C	-0.098806	0.0492769	0.0156529	2.74916e-10	-0.0362	0.0106	0.0684	0.5966	453733	8.78089e-05	39.8451
		rs4837016	A	G	-0.0411299	0.466269	0.00657587	3.98336e-10	0.0282	0.4314	0.0114	0.01337	453733	8.62127e-05	39.1207
		rs597816	C	T	-0.0388477	0.426696	0.00664494	5.0291e-09	0.0093	0.4121	0.0115	0.4187	453733	7.53209e-05	34.178
		rs6068140	C	T	-0.0506552	0.226374	0.00789505	1.39833e-10	-0.0208	0.2716	0.0128	0.1042	453733	9.07191e-05	41.1658
		rs60700772	C	T	0.0456101	0.220942	0.00790127	7.81016e-09	-0.0075	0.2229	0.0138	0.5868	453733	7.34338e-05	33.3216
		rs61873510	T	G	0.0405644	0.301384	0.00717424	1.56589e-08	0.026	0.3321	0.0126	0.03907	453733	7.04543e-05	31.9695
		rs6955671	T	C	-0.0488319	0.628363	0.00677844	5.84655e-13	-0.0268	0.5437	0.0128	0.03628	453733	0.000114366	51.8974
		rs7683676	G	C	-0.0391698	0.691106	0.00710002	3.45128e-08	0.001	0.5955	0.0115	0.9307	453733	6.7074e-05	30.4356
		rs7750662	A	G	-0.0522821	0.840139	0.00894162	5.00357e-09	0.0161	0.8912	0.019	0.3968	453733	7.53426e-05	34.1878
		rs809034	C	T	0.0379761	0.600361	0.00671985	1.59214e-08	0.0117	0.6522	0.0119	0.3255	453733	7.03835e-05	31.9374
		rs9508836	A	G	-0.0569412	0.851758	0.00913234	4.5143e-10	-0.0136	0.7856	0.0138	0.3244	453733	8.56745e-05	38.8765
	FI	rs10402822	C	A	-0.068516	0.0841301	0.0119686	1.03643e-08	0.0207	0.1021	0.0193	0.2835	453733	7.22213e-05	32.7714
		rs10423928	A	T	-0.0435255	0.258451	0.00753189	7.52246e-09	0.0107	0.2074	0.0139	0.4414	453733	7.35948e-05	33.3947
		rs10507084	T	C	0.0535595	0.180116	0.00851452	3.16701e-10	0.0377	0.0679	0.0235	0.1087	453733	8.71996e-05	39.5686
		rs11075985	A	C	0.0832075	0.428576	0.00659989	1.92176e-36	-0.0097	0.4303	0.0114	0.3948	453733	0.000350186	158.946
		rs11981973	G	A	0.0507888	0.181443	0.00843036	1.69625e-09	0.0154	0.1727	0.0145	0.2882	453733	7.9985e-05	36.2946
		rs12576197	T	C	0.0373629	0.418791	0.00667649	2.19109e-08	1e-04	0.2175	0.0139	0.9943	453733	6.90167e-05	31.3172
		rs1275922	G	A	-0.0417177	0.639328	0.00687603	1.30221e-09	0.0013	0.7309	0.0129	0.9197	453733	8.11203e-05	36.8098
		rs1322954	C	G	-0.0409049	0.596352	0.00666817	8.55047e-10	-0.0005	0.6124	0.0116	0.9656	453733	8.2928e-05	37.6301
		rs13428687	C	T	-0.0388081	0.425742	0.00666365	5.75082e-09	-0.0213	0.3621	0.0119	0.07347	453733	7.47459e-05	33.9171
		rs139475	T	C	-0.0426893	0.388537	0.00675885	2.68306e-10	-0.0119	0.3753	0.0117	0.3091	453733	8.79132e-05	39.8924
		rs143490656	C	A	-0.100471	0.0463386	0.0160294	3.65856e-10	-0.142	0.0142	0.0606	0.01912	453733	8.65783e-05	39.2867
		rs16839221	C	T	-0.0836244	0.0646407	0.0136256	8.39402e-10	0.0027	0.0623	0.0241	0.9108	453733	8.30077e-05	37.6663
		rs28815269	A	G	0.0398097	0.616291	0.0067855	4.44058e-09	0.0088	0.6185	0.012	0.4634	453733	7.58544e-05	34.4201
		rs2893158	C	T	0.0443672	0.218936	0.00790118	1.96264e-08	8e-04	0.216	0.0137	0.9534	453733	6.9488e-05	31.531
		rs4264433&	T	A	0.0419678	0.533542	0.00657439	1.73045e-10	0.0063	0.5103	0.0119	0.5965	453733	8.98012e-05	40.7492
		rs45551238	T	C	-0.098806	0.0492769	0.0156529	2.74916e-10	-0.0362	0.0106	0.0684	0.5966	453733	8.78089e-05	39.8451
		rs4837016	A	G	-0.0411299	0.466269	0.00657587	3.98336e-10	0.0282	0.4314	0.0114	0.01337	453733	8.62127e-05	39.1207
		rs597816	C	T	-0.0388477	0.426696	0.00664494	5.0291e-09	0.0093	0.4121	0.0115	0.4187	453733	7.53209e-05	34.178
		rs6068140	C	T	-0.0506552	0.226374	0.00789505	1.39833e-10	-0.0208	0.2716	0.0128	0.1042	453733	9.07191e-05	41.1658
		rs60700772	C	T	0.0456101	0.220942	0.00790127	7.81016e-09	-0.0075	0.2229	0.0138	0.5868	453733	7.34338e-05	33.3216
		rs61873510	T	G	0.0405644	0.301384	0.00717424	1.56589e-08	0.026	0.3321	0.0126	0.03907	453733	7.04543e-05	31.9695
		rs6955671	T	C	-0.0488319	0.628363	0.00677844	5.84655e-13	-0.0268	0.5437	0.0128	0.03628	453733	0.000114366	51.8974
		rs7683676	G	C	-0.0391698	0.691106	0.00710002	3.45128e-08	0.001	0.5955	0.0115	0.9307	453733	6.7074e-05	30.4356
		rs7750662	A	G	-0.0522821	0.840139	0.00894162	5.00357e-09	0.0161	0.8912	0.019	0.3968	453733	7.53426e-05	34.1878
		rs809034	C	T	0.0379761	0.600361	0.00671985	1.59214e-08	0.0117	0.6522	0.0119	0.3255	453733	7.03835e-05	31.9374
		rs9508836	A	G	-0.0569412	0.851758	0.00913234	4.5143e-10	-0.0136	0.7856	0.0138	0.3244	453733	8.56745e-05	38.8765
& represent palindromic SNPs, which were not used as instrumental variables in Mendelian randomization analysis.

## Sheet: Table S2
Table S2: Characteristics of significant SNPs with genome-wide associations (P＜5×10-8 or P＜5×10-6) for PCOS and EMs on OSA
Exposure	Outcome	SNPs	effect_allele	other_allele	Exposure				Outcome				N	R2	F-statistics
					Beta	EAF	SE	Pval	Beta	EAF	SE	Pval
PCOS	OSA	rs10427556	G	A	-0.1545	NA	0.0336	4.202e-06	-0.0185136	0.844228	0.00903301	0.0404082	233397	9.05824e-05	21.1434
		rs11031002&	T	A	-0.2169	NA	0.0378	9.26e-09	0.000752249	0.878672	0.0100396	0.940272	233397	0.000141052	32.9255
		rs118071479&	A	T	0.3796	NA	0.0819	3.568e-06	0.0313035	0.966759	0.0184271	0.0893614	233397	9.20342e-05	21.4823
		rs118076583	C	T	-3.2024	NA	0.6917	3.663e-06	-0.102507	0.997684	0.069494	0.140198	233397	9.18291e-05	21.4344
		rs1672716	A	G	0.2057	NA	0.0359	9.811e-09	0.0214804	0.854803	0.00934924	0.0215874	233397	0.000140645	32.8304
		rs17880096&	G	C	-0.3353	NA	0.0474	1.495e-12	0.0192877	0.934472	0.0133222	0.147676	233397	0.000214349	50.0388
		rs3945628	T	C	-0.3397	NA	0.0487	2.948e-12	-0.0195936	0.934191	0.0132276	0.138537	233397	0.000208424	48.6552
		rs4705862&	A	T	0.1216	NA	0.0249	1.071e-06	-0.00303509	0.50629	0.00658122	0.644674	233397	0.000102171	23.8487
		rs72806530	T	C	0.1977	NA	0.0392	4.584e-07	-0.00664633	0.881067	0.0101585	0.512942	233397	0.000108968	25.4353
		rs745379	A	G	-0.1229	NA	0.025	8.929e-07	0.0117703	0.616858	0.00676492	0.0818766	233397	0.000103534	24.1668
		rs7564590	C	T	-0.171	NA	0.026	4.844e-11	0.000523407	0.653796	0.00689853	0.939521	233397	0.000185298	43.2555
		rs7578655	C	A	-0.1583	NA	0.0293	6.373e-08	-0.000842471	0.732746	0.00741139	0.909497	233397	0.000125048	29.1892
		rs78200655&	T	A	-5.0242	NA	1.0767	3.068e-06	-0.0915093	0.998664	0.115171	0.426872	233397	9.32843e-05	21.7741
		rs78378222	T	G	-0.4163	NA	0.0899	3.617e-06	-0.00639511	0.982646	0.0252449	0.800019	233397	9.18667e-05	21.4432
EMs		rs10090060	A	G	0.0774	0.5729	0.0115	1.692e-11	-0.0028273	0.56879	0.00663172	0.669868	470966	9.61734e-05	45.2986
		rs112578997	A	G	-0.1723	0.0377	0.0314	4.082e-08	-0.0374264	0.0392578	0.0168627	0.0264545	470966	6.39284e-05	30.1099
		rs11674184	T	G	0.0947	0.6151	0.0118	1.012e-15	0.00393276	0.605804	0.00673358	0.559186	470966	0.000136737	64.4072
		rs1451383	A	G	-0.0737	0.2488	0.0128	8.521e-09	0.0137741	0.293492	0.0072126	0.0561681	470966	7.03874e-05	33.1523
		rs1802669	A	G	0.0683	0.3406	0.0119	9.496e-09	0.0230527	0.32285	0.00699916	0.000989008	470966	6.99403e-05	32.9417
		rs1903068	A	G	0.0913	0.6807	0.0122	7.231e-14	0.00877916	0.728597	0.00738957	0.234815	470966	0.0001189	56.0041
		rs2235529	T	C	0.1538	0.1637	0.0152	4.577e-24	0.00852469	0.164151	0.00886052	0.336	470966	0.000217341	102.382
		rs2433340	A	G	0.068	0.3887	0.0116	4.571e-09	0.0151901	0.453985	0.00659798	0.0213216	470966	7.29593e-05	34.3637
		rs3783521	A	G	0.071	0.3038	0.0122	5.896e-09	0.00463155	0.387337	0.00672677	0.491123	470966	7.19078e-05	33.8684
		rs4762308	A	G	0.0617	0.4652	0.0113	4.757e-08	-0.00346218	0.355931	0.0068501	0.613263	470966	6.32989e-05	29.8134
		rs55909142	T	C	-0.0633	0.3987	0.0113	2.122e-08	0.00470888	0.314118	0.00705581	0.504532	470966	6.66242e-05	31.3797
		rs571065	C	G	-0.0733	0.5937	0.0118	5.236e-10	0.00572633	0.633952	0.00683844	0.402383	470966	8.19254e-05	38.5871
		rs62468821	A	T	0.0998	0.8744	0.0171	5.339e-09	0.0117143	0.925121	0.0124817	0.34798	470966	7.23182e-05	34.0618
		rs6456259	A	G	-0.1007	0.8463	0.0156	1.081e-10	-0.00638101	0.844049	0.00903618	0.480087	470966	8.84671e-05	41.6685
		rs66683298	T	C	-0.0685	0.3937	0.0121	1.504e-08	0.0117985	0.389138	0.00671972	0.0791225	470966	6.80442e-05	32.0486
		rs71575922	C	G	-0.1568	0.8406	0.0154	2.391e-24	-0.00290496	0.804582	0.00828599	0.725899	470966	0.000220072	103.669
		rs74485684	T	C	0.1529	0.8412	0.0158	3.768e-22	0.00622394	0.817496	0.00847657	0.462795	470966	0.000198804	93.6481
		rs851984	A	G	0.0692	0.4012	0.0115	1.773e-09	0.00442858	0.444799	0.00658853	0.501479	470966	7.68765e-05	36.2088
		rs9383906	A	G	-0.1621	0.9136	0.021	1.172e-14	-0.00598949	0.91015	0.0115034	0.602594	470966	0.000126498	59.5834
		rs9987548	A	T	0.0879	0.3992	0.0116	3.52e-14	0.00519401	0.384822	0.00674243	0.441095	470966	0.000121904	57.4196
& represent palindromic SNPs, which were not used as instrumental variables in Mendelian randomization analysis.

## Sheet: Table S3
Table S3: Characteristics of significant SNPs with genome-wide associations (P<5×10-8) for OSA on BMI
Exposure	Outcome	SNPs	effect_allele	other_allele	Exposure				Outcome				N	R2	F-statistics
					Beta	EAF	SE	Pval	Beta	EAF	SE	Pval
OSA	BMI	rs10507084	T	C	0.0535595	0.180116	0.00851452	3.16701e-10	0.0014	0.0723	0.0045	0.7504	453733	8.71996e-05	39.5686
		rs11981973	G	A	0.0507888	0.181443	0.00843036	1.69625e-09	0.0118	0.169	0.003	9.798e-05	453733	7.9985e-05	36.2946
		rs1322954	C	G	-0.0409049	0.596352	0.00666817	8.55047e-10	-0.0081	0.5973	0.0023	0.0005465	453733	8.2928e-05	37.6301
		rs2893158	C	T	0.0443672	0.218936	0.00790118	1.96264e-08	0.0024	0.2146	0.0028	0.3863	453733	6.9488e-05	31.531
		rs4837016	A	G	-0.0411299	0.466269	0.00657587	3.98336e-10	-0.006	0.4176	0.0022	0.006054	453733	8.62127e-05	39.1207
		rs7750662	A	G	-0.0522821	0.840139	0.00894162	5.00357e-09	0.0025	0.9053	0.004	0.5351	453733	7.53426e-05	34.1878
		rs9508836	A	G	-0.0569412	0.851758	0.00913234	4.5143e-10	-0.0089	0.7627	0.0027	0.001051	453733	8.56745e-05	38.8765

## Sheet: Table S4
Table S4: Characteristics of significant SNPs with genome-wide associations (P<5×10-8) for BMI on PCOS
Exposure	Outcome	SNPs	effect_allele	other_allele	Exposure				Outcome				N	R2	F-statistics
					Beta	EAF	SE	Pval	Beta	EAF	SE	Pval
BMI	PCOS	rs1003081	T	C	0.0144	0.4349	0.0022	6.268e-11	-0.0036	NA	0.0251	0.8861	434157	9.86711e-05	42.8428
		rs10048652	T	C	0.0135	0.4495	0.0023	3.471e-09	0.0144	NA	0.0252	0.5673	394916	8.72307e-05	34.4516
		rs1009473	T	C	-0.0127	0.5262	0.0023	3.359e-08	0.0096	NA	0.0248	0.699	394874	7.72075e-05	30.4894
		rs10099330	A	G	-0.0131	0.538	0.0023	9.939e-09	-0.0109	NA	0.0253	0.6676	391606	8.28327e-05	32.4403
		rs10118701	A	G	-0.0176	0.6718	0.0024	2.2e-13	0.0034	NA	0.0256	0.894	394775	0.000136205	53.7775
		rs10124645	A	G	0.0136	0.592	0.0023	4.984e-09	0.0255	NA	0.0254	0.3149	394895	8.85324e-05	34.9639
		rs10182181	A	G	-0.0362	0.5049	0.0022	5.002e-63	-0.0313	NA	0.025	0.2102	434580	0.000622632	270.751
		rs10237317	A	G	-0.0138	0.588	0.0022	6.824e-10	0.0265	NA	0.025	0.289	434342	9.05819e-05	39.3469
		rs1045411	T	C	-0.0139	0.2832	0.0025	2.604e-08	0.0018	NA	0.0259	0.9462	427167	7.23636e-05	30.9135
		rs10473922	A	G	0.0133	0.4581	0.0023	6.966e-09	0.0024	NA	0.0253	0.9244	394701	8.47115e-05	33.4384
		rs10513801	T	G	0.0352	0.8778	0.0032	1.259e-27	0.058	NA	0.0409	0.1561	428353	0.000282398	120.999
		rs10756714	A	G	0.0208	0.5545	0.0023	1.461e-19	-0.0152	NA	0.0251	0.5447	394831	0.000207095	81.7841
		rs1075901	T	C	-0.0144	0.4523	0.0022	4.356e-11	0.0075	NA	0.025	0.7656	434779	9.853e-05	42.8428
		rs10797115	T	C	0.016	0.5321	0.0023	4.07e-12	0.0012	NA	0.0248	0.9609	394671	0.000122602	48.3929
		rs10801377&	C	G	0.0148	0.4196	0.0023	1.854e-10	0.003	NA	0.025	0.9043	388497	0.00010657	41.4062
		rs10824347&	A	T	0.0176	0.7707	0.0027	5.465e-11	-0.0166	NA	0.0306	0.5878	394912	0.000107585	42.4909
		rs10938397	A	G	-0.0315	0.5712	0.0022	1.66e-45	0.0421	NA	0.025	0.09255	434203	0.00047193	205.009
		rs10992867	A	G	0.0185	0.2692	0.0026	8.885e-13	0.002	NA	0.0284	0.944	394886	0.000128194	50.6284
		rs11073383	A	G	-0.0159	0.4798	0.0023	3.256e-12	0.0269	NA	0.0255	0.2916	394794	0.000121036	47.7899
		rs11611246	T	G	0.0212	0.1991	0.0027	1.266e-14	-0.0367	NA	0.0286	0.2003	428828	0.000143747	61.6513
		rs11667280&	C	G	0.0158	0.7971	0.0029	3.139e-08	0.0705	NA	0.0337	0.03644	394819	7.51774e-05	29.6836
		rs11672660	T	C	-0.0321	0.1867	0.0028	5.932e-31	-0.0861	NA	0.0288	0.002821	426392	0.000308142	131.429
		rs11678302	T	G	-0.0168	0.7872	0.0029	7.192e-09	-0.0124	NA	0.0302	0.6811	388243	8.64334e-05	33.5599
		rs11754747	T	C	0.0146	0.2714	0.0026	1.274e-08	0.042	NA	0.0288	0.145	433784	7.26865e-05	31.5324
		rs11765458	T	C	0.0158	0.7814	0.0029	4.076e-08	-0.0184	NA	0.0278	0.5094	390310	7.60458e-05	29.6836
		rs11971098	A	G	-0.0237	0.9093	0.0041	6.489e-09	0.016	NA	0.0543	0.7678	394930	8.46003e-05	33.4139
		rs12027258	T	C	0.0166	0.8349	0.003	4.706e-08	0.0293	NA	0.0303	0.3324	394047	7.76948e-05	30.6176
		rs12101625&	C	G	0.0138	0.6142	0.0024	5.543e-09	0.0196	NA	0.0253	0.4375	394865	8.37241e-05	33.0623
		rs12150665	T	C	0.0167	0.5916	0.0022	5.923e-14	0.0175	NA	0.0252	0.4862	434717	0.000132533	57.6216
		rs12202969	A	G	-0.0145	0.4789	0.0023	1.93e-10	-0.0098	NA	0.0249	0.6949	394832	0.000100652	39.7446
		rs12448257	A	G	0.015	0.2187	0.0027	3.131e-08	0.0342	NA	0.0316	0.2788	429753	7.18133e-05	30.8641
		rs12564992	A	G	-0.0207	0.8875	0.0035	2.367e-09	0.064	NA	0.0457	0.1614	434785	8.04443e-05	34.9786
		rs12593036	A	G	0.0154	0.6899	0.0025	6.645e-10	0.0147	NA	0.027	0.5869	394723	9.6123e-05	37.9454
		rs12612009	T	G	-0.0141	0.6627	0.0024	3.776e-09	0.006	NA	0.0307	0.8458	394922	8.73909e-05	34.5155
		rs12645001	A	G	-0.0141	0.3556	0.0024	4.109e-09	-0.025	NA	0.0301	0.4048	394771	8.74244e-05	34.5155
		rs12680842	A	G	0.013	0.6841	0.0024	3.355e-08	-0.0148	NA	0.0256	0.5624	431235	6.80332e-05	29.3401
		rs12681792	A	C	0.0183	0.2036	0.0029	2.609e-10	0.0045	NA	0.0279	0.8722	394464	0.000100938	39.8202
		rs12692596	T	C	0.0146	0.3605	0.0023	9.742e-11	0.0025	NA	0.0262	0.9241	434752	9.26762e-05	40.2947
		rs12692738	T	C	-0.0162	0.7641	0.0026	2.824e-10	0.017	NA	0.03	0.57	434675	8.93058e-05	38.8223
		rs12714199	T	C	-0.0146	0.6145	0.0023	5.124e-10	0.0164	NA	0.0258	0.5237	394916	0.000102024	40.2947
		rs12729914	T	C	-0.024	0.8302	0.0028	8.568e-18	-0.001	NA	0.03	0.9731	428244	0.00017153	73.469
		rs12762034	T	C	-0.0255	0.9278	0.0043	2.282e-09	-0.007	NA	0.0437	0.8718	394891	8.90487e-05	35.1675
		rs1289736	T	C	0.0139	0.5434	0.0023	1.43e-09	-0.0049	NA	0.0249	0.8433	394668	9.25341e-05	36.5234
		rs12981256	A	G	0.0182	0.5271	0.0023	3.928e-15	0.079	NA	0.0253	0.001807	393177	0.000159232	62.6159
		rs13002158	A	G	-0.0208	0.8125	0.0029	1.152e-12	0.0194	NA	0.0381	0.6119	394912	0.000130249	51.4433
		rs13055841	A	G	0.0138	0.6931	0.0025	3.722e-08	-0.04	NA	0.0272	0.1421	394037	7.73228e-05	30.4702
		rs13062093	T	G	-0.0137	0.632	0.0024	8.001e-09	0.0053	NA	0.0255	0.8359	394927	8.25023e-05	32.5849
		rs13068138	T	C	0.0231	0.1915	0.0027	3.602e-17	-0.0034	NA	0.0331	0.9189	433973	0.00016864	73.1972
		rs13174863	A	G	-0.027	0.8543	0.0031	4.533e-18	0.0099	NA	0.0358	0.7818	427624	0.000177364	75.8581
		rs13209872&	C	G	-0.0142	0.3451	0.0024	6.067e-09	-0.0212	NA	0.0255	0.4066	394556	8.8717e-05	35.0068
		rs1362910	A	G	0.0134	0.4125	0.0023	3.026e-09	-0.0194	NA	0.0265	0.464	416212	8.15462e-05	33.9431
		rs1403846	T	C	0.0162	0.8331	0.0029	1.619e-08	0.0277	NA	0.0304	0.3632	432832	7.20914e-05	31.2056
		rs1409818	T	C	0.0252	0.1082	0.0037	1.584e-11	-0.0133	NA	0.0423	0.7522	394872	0.00011746	46.3869
		rs1417665	T	C	0.0199	0.8017	0.0029	5.683e-12	-0.0365	NA	0.03	0.2228	394891	0.000119229	47.0878
		rs1431659	A	G	0.0196	0.2735	0.0026	2.944e-14	5e-04	NA	0.0285	0.9863	394898	0.000143886	56.8281
		rs1466852	A	G	0.0163	0.2273	0.0028	3.603e-09	-0.0481	NA	0.0281	0.08679	394919	8.58052e-05	33.8889
		rs1477887	A	G	-0.0156	0.4411	0.0023	1.688e-11	-0.0087	NA	0.0249	0.7258	388489	0.000118403	46.0035
		rs1579557	T	C	0.0212	0.288	0.0025	3.089e-17	0.0329	NA	0.0263	0.2114	394832	0.000182096	71.91
		rs16851483	T	G	0.0363	0.0728	0.0046	2.278e-15	-0.0335	NA	0.0523	0.5214	394844	0.00015769	62.2724
		rs16926778&	C	G	0.026	0.0771	0.0043	1.409e-09	0.0359	NA	0.0479	0.4543	394675	9.26254e-05	36.5601
		rs16975921&	A	T	-0.0163	0.6949	0.0025	3.87e-11	0.0072	NA	0.0258	0.7804	394906	0.000107635	42.5102
		rs17014375	T	G	-0.019	0.8704	0.0034	1.455e-08	-0.0677	NA	0.036	0.06008	394738	7.91054e-05	31.2282
		rs17066856	T	C	0.0398	0.8905	0.0037	1.393e-27	0.0147	NA	0.0597	0.805	433877	0.000266612	115.707
		rs17522122	T	G	0.0167	0.4667	0.0022	6.455e-14	0.0167	NA	0.0248	0.5011	430166	0.000133935	57.6216
		rs17619973	A	G	0.0242	0.9361	0.0043	1.292e-08	0.0137	NA	0.0541	0.8007	428207	7.39619e-05	31.6732
		rs17724992	A	G	0.017	0.7186	0.0025	6.654e-12	-0.0068	NA	0.0288	0.8129	433546	0.000106644	46.2398
		rs17806224	A	G	-0.0289	0.1809	0.003	3.521e-22	-0.0325	NA	0.034	0.3388	394929	0.000234927	92.8006
		rs1808579	T	C	-0.0198	0.4805	0.0022	9.438e-20	-0.0366	NA	0.0248	0.1392	434711	0.000186296	80.9996
		rs185350	T	C	0.0128	0.4901	0.0022	7.138e-09	-0.0069	NA	0.0252	0.7861	433921	7.80064e-05	33.8511
		rs1884389	T	C	-0.014	0.4397	0.0023	1.201e-09	0.0051	NA	0.025	0.837	394805	9.38376e-05	37.0509
		rs1927790	T	C	-0.0135	0.6083	0.0022	1.27e-09	0.0386	NA	0.0249	0.121	434716	8.66122e-05	37.6548
		rs197374	T	C	0.0171	0.405	0.0023	2.822e-13	-0.0115	NA	0.025	0.6456	394904	0.000139954	55.2757
		rs198665	A	C	0.0134	0.3936	0.0023	4.417e-09	-0.0161	NA	0.0263	0.5403	434741	7.80709e-05	33.9431
		rs2012502	A	C	0.0153	0.3841	0.0023	2.966e-11	0.0308	NA	0.0252	0.2214	433338	0.000102107	44.2512
		rs2053682	A	C	0.0183	0.6776	0.0025	1.888e-13	0.0053	NA	0.0267	0.8438	394072	0.000135953	53.5821
		rs2112347	T	G	0.0309	0.6296	0.0023	2.128e-42	0.0081	NA	0.0253	0.7489	434716	0.000415026	180.493
		rs2166171	T	C	-0.0137	0.6226	0.0024	7.209e-09	0.0602	NA	0.0249	0.01573	390281	8.34843e-05	32.5849
		rs2178899&	A	T	0.0248	0.8853	0.0033	7.162e-14	0.003	NA	0.0441	0.945	429283	0.000131545	56.4772
		rs2267958	A	G	-0.0161	0.5097	0.0024	1.878e-11	0.0128	NA	0.0259	0.6202	390569	0.000115208	45.0015
		rs2289705	A	G	-0.015	0.7961	0.0026	1.469e-08	-0.0634	NA	0.0328	0.05292	434749	7.65533e-05	33.2839
		rs2299383	T	C	0.0182	0.3952	0.0022	2.728e-16	0.0114	NA	0.0249	0.6454	431775	0.000158479	68.4377
		rs2465043	A	G	-0.0142	0.3512	0.0024	3.22e-09	9e-04	NA	0.0263	0.9735	394819	8.86579e-05	35.0068
		rs2470520	T	C	-0.0126	0.5774	0.0023	4.161e-08	-0.0144	NA	0.0254	0.5704	394861	7.59991e-05	30.0112
		rs247975	T	C	-0.0182	0.4659	0.0023	3.622e-15	-0.017	NA	0.0254	0.5046	388425	0.00016118	62.6159
		rs2528531	A	C	-0.0145	0.6506	0.0024	1.347e-09	-0.0028	NA	0.0263	0.9162	394445	9.25309e-05	36.5016
		rs2619976	T	C	0.0146	0.3993	0.0024	6.174e-10	-0.0084	NA	0.0263	0.7479	393654	9.4e-05	37.0068
		rs2681781	A	G	-0.0228	0.4798	0.0022	1.596e-25	-0.0304	NA	0.025	0.2242	434757	0.000246985	107.404
		rs2712643	A	C	-0.0154	0.239	0.0025	1.47e-09	0.0146	NA	0.0323	0.6503	434413	8.73415e-05	37.9454
		rs273504	A	G	-0.0151	0.5763	0.0023	1.27e-10	-0.0388	NA	0.0251	0.1218	394593	0.00010922	43.1019
		rs2820295	A	G	0.0214	0.3253	0.0024	8.025e-19	0.0032	NA	0.0261	0.9034	394857	0.000201316	79.5065
		rs2836754	T	C	-0.0149	0.3691	0.0022	3.727e-11	-0.0208	NA	0.0251	0.4081	433845	0.000105717	45.8696
		rs2862961	A	G	-0.0239	0.6991	0.0025	5.299e-22	-0.0451	NA	0.0286	0.1151	393989	0.000231916	91.3931
		rs2968864	T	C	0.0163	0.7563	0.0027	9.345e-10	0.0369	NA	0.0326	0.2572	394656	9.23398e-05	36.4456
		rs309517&	A	T	-0.0133	0.6698	0.0024	2.469e-08	0.0168	NA	0.0319	0.5986	434209	7.07215e-05	30.7099
		rs3826408	T	C	0.0121	0.4179	0.0022	4.483e-08	-0.0293	NA	0.025	0.2419	433529	6.97713e-05	30.2499
		rs3829849	T	C	0.0136	0.3503	0.0023	1.925e-09	0.0428	NA	0.0265	0.1065	434748	8.04173e-05	34.9639
		rs4148155	A	G	0.0203	0.8866	0.0035	6.196e-09	-0.0036	NA	0.0434	0.9344	434487	7.74186e-05	33.6398
		rs4307239	A	G	-0.0141	0.5357	0.0023	1.311e-09	-0.0454	NA	0.0248	0.06725	394329	9.52977e-05	37.582
		rs4343164	T	C	0.015	0.2757	0.0026	3.971e-09	0.003	NA	0.027	0.9114	394882	8.42814e-05	33.2839
		rs4783718	T	C	0.0204	0.4186	0.0023	1.772e-19	0.0091	NA	0.0261	0.7266	434771	0.000180911	78.6688
		rs4790292	A	C	-0.0263	0.1474	0.0033	1.654e-15	-0.0232	NA	0.0341	0.4965	382930	0.000165841	63.5157
		rs4858223	T	C	-0.0161	0.3263	0.0025	8.26e-11	-0.008	NA	0.0262	0.7594	394322	0.000105166	41.4734
		rs4880341	T	C	-0.0143	0.5716	0.0023	4.526e-10	-0.0411	NA	0.0258	0.1113	394699	9.79282e-05	38.6558
		rs4889606	A	G	0.0268	0.6307	0.0023	1.251e-32	-0.0684	NA	0.0258	0.008106	434665	0.000312265	135.773
		rs4929923	T	C	-0.0221	0.3365	0.0023	2.507e-22	0.0188	NA	0.0257	0.4645	434437	0.000212476	92.3266
		rs4936175	T	C	-0.0158	0.5588	0.0023	6.687e-12	-0.0445	NA	0.0256	0.0818	394908	0.000119484	47.1907
		rs4942925	T	C	0.013	0.574	0.0022	2.842e-09	0.0184	NA	0.0251	0.4641	434760	8.03076e-05	34.9172
		rs4986044	T	C	-0.0173	0.4533	0.0022	2.201e-15	-0.0275	NA	0.0251	0.2734	432663	0.000142901	61.8365
		rs543874	A	G	-0.0576	0.7768	0.0027	8.7e-100	-0.0848	NA	0.0338	0.01202	434718	0.00104582	455.109
		rs563132&	A	T	0.018	0.605	0.0024	1.963e-14	0.0349	NA	0.0274	0.2029	394922	0.000142413	56.2497
		rs579119	T	C	0.0144	0.6703	0.0023	6.664e-10	0.01	NA	0.0263	0.7033	434770	9.0151e-05	39.1983
		rs6265	T	C	-0.0368	0.1829	0.0028	7.952e-40	-0.0527	NA	0.0346	0.1272	434768	0.000397145	172.734
		rs6567160	T	C	-0.0567	0.7509	0.0026	8.74e-108	-0.0366	NA	0.0318	0.2502	434692	0.00109286	475.573
		rs657452	A	G	0.0203	0.4045	0.0022	1.143e-19	0.0119	NA	0.0252	0.6355	430417	0.000197775	85.1422
		rs6585198	A	G	-0.0154	0.4436	0.0022	1.216e-12	-0.0007	NA	0.0249	0.9781	433840	0.000112932	48.9998
		rs6720868	T	C	0.0169	0.3063	0.0024	4.646e-12	-0.0305	NA	0.0264	0.249	394828	0.000125571	49.5848
		rs6870983	T	C	-0.0212	0.2063	0.0026	9.605e-16	0.0221	NA	0.0309	0.4742	434772	0.000152896	66.4849
		rs6885199	A	G	0.039	0.0361	0.0064	8.515e-10	0.0586	NA	0.0897	0.513	377514	9.83543e-05	37.1336
		rs6890310	A	G	-0.0154	0.294	0.0025	1.381e-09	0.014	NA	0.0282	0.619	394897	9.60806e-05	37.9454
		rs7024334	T	G	0.0159	0.226	0.0026	1.63e-09	0.0316	NA	0.0297	0.2868	432154	8.65309e-05	37.3978
		rs7084454	A	G	0.0225	0.3064	0.0025	7.426e-20	0.0211	NA	0.0268	0.4316	388449	0.000208478	80.9996
		rs7133378	A	G	0.0158	0.334	0.0024	1.85e-11	-0.0539	NA	0.0271	0.04644	433002	0.000100083	43.3401
		rs7211966	T	C	-0.047	0.0287	0.008	4.885e-09	-0.0594	NA	0.0993	0.5493	387308	8.91088e-05	34.5154
		rs7239114	A	G	0.0155	0.5415	0.0022	3.897e-12	0.0027	NA	0.0251	0.9145	428092	0.000115939	49.6382
		rs7250833	T	C	0.0149	0.3107	0.0024	7.223e-10	-0.0205	NA	0.0298	0.4915	434693	8.86602e-05	38.5432
		rs7335249	T	C	0.0135	0.5578	0.0023	4.906e-09	0.0095	NA	0.0251	0.7038	394619	8.72963e-05	34.4516
		rs7428670&	C	G	0.0202	0.2691	0.0026	3.09e-15	0.007	NA	0.0294	0.8109	394927	0.000152817	60.3606
		rs7550711	T	C	0.0641	0.0283	0.0068	3.368e-21	0.1089	NA	0.0496	0.02824	422979	0.000210033	88.8579
		rs7588437	A	G	-0.0176	0.3672	0.0023	8.38e-15	-0.0389	NA	0.0268	0.1471	434545	0.000134734	58.5555
		rs7601870	A	G	-0.0132	0.4526	0.0023	1.228e-08	0.0078	NA	0.0252	0.7569	394502	8.34847e-05	32.9375
		rs7647242	T	C	0.0145	0.3941	0.0023	3.917e-10	0.0269	NA	0.0256	0.2937	394872	0.000100642	39.7446
		rs768023	A	G	0.0185	0.6025	0.0022	1.38e-16	0.0185	NA	0.025	0.4591	434713	0.000162639	70.7125
		rs7788008	A	G	-0.0171	0.4299	0.0023	1.088e-13	0.0019	NA	0.025	0.9401	394887	0.00013996	55.2757
		rs7899106	A	G	-0.0375	0.9495	0.005	7.649e-14	-0.0717	NA	0.0653	0.2721	434528	0.000129434	56.2497
		rs8024806	T	C	0.0272	0.9366	0.0047	9.76e-09	-0.0018	NA	0.0572	0.9747	394407	8.49103e-05	33.4919
		rs8075273	A	C	-0.016	0.2895	0.0024	5.559e-11	-0.0362	NA	0.0283	0.2	434633	0.000102247	44.4442
		rs811054	T	C	0.0162	0.5331	0.0022	3.178e-13	-0.0507	NA	0.0251	0.04331	433837	0.000124969	54.2229
		rs836525	T	C	0.0176	0.1728	0.0031	9.752e-09	0.0239	NA	0.0347	0.4916	394519	8.16956e-05	32.2329
		rs879620	T	C	0.0247	0.5962	0.0023	5.449e-26	-0.0195	NA	0.0257	0.4474	394843	0.000292003	115.328
		rs893006	A	C	0.0173	0.721	0.0024	4.046e-13	0.0572	NA	0.0259	0.02695	433304	0.000119902	51.9598
		rs895330&	C	G	0.0181	0.807	0.0029	6.645e-10	-0.03	NA	0.036	0.4058	392069	9.93472e-05	38.9546
		rs9291467	T	C	0.015	0.4647	0.0023	5.746e-11	-0.0408	NA	0.0254	0.1073	394854	0.000107707	42.5329
		rs9304665&	A	T	0.0204	0.7404	0.0027	1.841e-14	0.0872	NA	0.0293	0.0029	394214	0.00014479	57.0861
		rs943005	T	C	0.0398	0.1472	0.0029	1.992e-43	-0.0009	NA	0.0293	0.9758	434779	0.000433026	188.351
		rs9538162	T	C	0.0143	0.5786	0.0023	6.328e-10	0.0236	NA	0.0255	0.3551	394877	9.78841e-05	38.6558
		rs9571687	A	C	-0.0145	0.3417	0.0024	3.236e-09	-0.0217	NA	0.028	0.4384	394895	9.24255e-05	36.5016
		rs9955276	T	C	0.0222	0.1441	0.0032	8.021e-12	-0.0305	NA	0.0341	0.3705	394212	0.000122074	48.1287
& represent palindromic SNPs, which were not used as instrumental variables in Mendelian randomization analysis.

## Sheet: Table S5
Table S5: Heterogeneity and pleiotropy in MR analyses
Exposure	Outcome	Method	No.of SNPs	HETEROGENEITY			HORIZONTAL PLEIOTROPY
				Q	Q DEGREES OF FREEDOM	Q P-VALUE	MR-EGGER REGRESSION			MR-PRESSO
							EGGER INTERCEPT	SE	P-VALUE	GLOBAL TEST P-VALUE
OSA	PCOS	MR Egger	17	12.2048	15	0.66	-0.0100596	0.0257149	0.701153	0.71
		Inverse variance weighted		12.3578	16	0.72
OSA	EMs	MR Egger	26	35.9042	24	0.06	0.00592848	0.0131062	0.655084	0.07
		Inverse variance weighted		36.2103	25	0.07
OSA	FI	MR Egger	25	19.8015	23	0.65	0.053611	0.0458579	0.25435	0.62
		Inverse variance weighted		21.1683	24	0.63
PCOS	OSA	MR Egger	9	12.2328	7	0.09	-0.00506552	0.00657561	0.466291	0.17
		Inverse variance weighted		13.2698	8	0.1
EMs	OSA	MR Egger	20	30.1177	18	0.04	-0.00455592	0.00663459	0.501029	0.1
		Inverse variance weighted		30.9066	19	0.04
OSA	BMI	MR Egger	7	12.8562	5	0.02	0.00493752	0.0129621	0.71891	0.1
		Inverse variance weighted		13.2293	6	0.04
BMI	PCOS	MR Egger	134	137.561	132	0.35	-0.0132142	0.00677782	0.0533405	0.28
		Inverse variance weighted		141.522	133	0.29
MR, Mendelian Randomization; MR-PRESSO, MR-Pleiotropy Residual Sum and Outlier method.
